# Supplementary material for: Structural and Functional Characterization of Camelus dromedarius Glutathione Transferase M1-1
Source: Life (Basel). 2022 Jan 12;12(1):106. doi: 10.3390/life12010106 (PMC8780062; doi:10.3390/life12010106)
Supplement: Supplementary file 1 [file life-12-00106-s001.zip]

Archive with 1 entries (1 files):
- life-1504299-supplementary.pdf
